# Supplementary material for: Dominant immune tolerance in the intestinal tract imposed by RelB-dependent migratory dendritic cells regulates protective type 2 immunity
Source: Nat Commun. 2024 Oct 23;15:9143. doi: 10.1038/s41467-024-53112-9 (PMC11500181; doi:10.1038/s41467-024-53112-9)
Supplement: Supplementary file 4 — Source Data [file 41467_2024_53112_MOESM4_ESM.xlsx]

## Sheet: Fig1
Fig 1 a	mLN
	control FoxP3+	RelBdDC FoxP3+
	11	14.5
	12.2	25.2
	11.5	23.8
	9.46	16.8
	8.55	18.7
	10.4	16
	7.71	14.9
	8.37	14.1
	8.92	13.2
Fig 1 b	SI-LP
	control FoxP3+	RelBdDC FoxP3+
	10.4	20.6
	14.6	28.6
	13.1	25.2
	16.9	24.3
	33.2	22.5
	18.8	20.8
	16.3	21
	16	23
Fig 1 c	mLN
	control FoxP3+ GATA3+	RelBdDC FoxP3+ GATA3+	control FoxP3+ RORgt+	RelBdDC FoxP3+ RORgt+
	15.6	30.4	21.8	8.22
	16.9	30.2	26	8.85
	14.3	28.8	25.2	8.29
	21	34.9	12.5	5.96
	24.3	39.3	15.3	8.84
	17.7	39.9	13.4	5.48
	19.2	38.2	9.47	5.72
	22.7	30.8	9.49	4.81
	20	35.8	14	4.86
Fig 1 d	SI-LP
	control FoxP3+ GATA3+	RelBdDC FoxP3+ GATA3+	control FoxP3+ RORgt+	RelBdDC FoxP3+ RORgt+
	18.4	44.3	49.9	20.4
	25.4	53.7	23.5	6.35
	14.7	35.3	17.8	10.9
	22.2	40	22.6	6.64
	19.8	33.5	33.3	6.66
	16.1	40.6	47.1	12.6
	13.2	42.4	43.4	12.5
		46.8		14
Fig 1 e	mLN
	control FoxP3- GATA3+	RelBdDC FoxP3- GATA3+	control FoxP3- RORgt+	RelBdDC FoxP3- RORgt+
	0.61	3.67	0.49	0.4
	0.89	2.83	0.86	0.72
	0.53	2.38	0.55	0.52
	0.89	2.08	0.45	1.33
	0.99	2.88	0.48	0.78
	0.76	2.17	0.65	1.13
	1.06	1.83	0.83	1.46
	0.75	1.77	0.56	1.55
	0.71	1.62	0.69	0.83
Fig 1 f	SI-LP
	control FoxP3- GATA3+	RelBdDC FoxP3+-GATA3+	control FoxP3- RORgt+	RelBdDC FoxP3- RORgt+
	2.98	6.35	19.6	33.3
	5.45	23.4	16.9	34.5
	3.07	12.7	25.5	28.8
	2.83	15.3	20.4	31.4
	2.22	12.3	5.57	31
	9.77	10.5	8.49	30.4
	3.03	3.79	4.53	3.61
	0.94	2.98	13.9	4.47
Fig 1 g	mLN
	control resident	RelBdDC resident	control migratory	RelBdDC migratory
	0.48	0.41	2.16	1.18
	1.01	0.52	1.89	1.57
	0.65	0.31	2	1.51
	0.77	0.29	2.2	2.69
	0.32	0.49	2.08	2.64
	0.72	0.43	2.56	2.98
	0.4	0.3	2.1	3.11
	0.52	0.26	2.22	3.78
	0.53	0.29	1.88	2.4
Fig 1 h	mLN
	control rDC1	RelBdDC rDC1	control rDC2	RelBdDC rDC2
	42.1	58.6	53.5	36.9
	42.8	59.5	53.6	37.8
	36.3	69	60.6	28.7
	25.8	53.5	70.7	38.8
	27	57	67.1	35.9
	21.1	44.8	75.4	49.5
	34.6	52.8	61	42.4
	29.3	61.2	66.9	28
	30.7	52.6	66.2	39.5
Fig 1 i	mLN
	control mDC1	RelBdDC mDC1	control mDPDC2	RelBdDC mDPDC2	control mSPDC2	RelBdDC mSPDC2
	51.2	48.5	23.5	26	3.96	7.07
	46.8	50	30.2	26.8	6.64	5.59
	52.5	51.2	29.4	23.8	4.36	4.33
	35	43.3	40.2	36.6	10.1	7.37
	37.7	43.1	37.6	32.3	8.3	8.57
	34	33.7	38.7	44.4	12.9	8.17
	36.4	45.1	33.3	35.5	10.2	7.17
	40.4	59.8	32.6	22.7	9.51	6.43
	45.4	44.2	28	32.2	9.96	9.99

## Sheet: Fig 2
Fig 2 c	SI-LP %			SI-LP #
	control Plet1+ CD103- DCs	RelBdDC Plet1+ CD103- DCs		control Plet1+ CD103- DCs	RelBdDC Plet1+ CD103- DCs
	9.06	2.7		112	223
	9.19	3.53		972	311
	6.53	1.44		1324	417
	3.62	1.87		815	690
	3.44	1.55		3990	590
Fig 2 d	mLN
	control FoxP3+	LtbRdDC FoxP3+
	16.4	14
	16.2	15
	17.8	15.4
	15.6	16.3
	14.3	11.7
	15.3	17.7
		16.1
Fig 2 e	SI-LP
	control FoxP3+	LtbRdDC FoxP3+
	11.6	9.86
	10.3	8.11
	8.27	8.82
		11.4
Fig 2 f	mLN
	control FoxP3+ GATA3+	LtbRdDC FoxP3+ GATA3+	control FoxP3+ RORgt+	LtbRdDC FoxP3+ RORgt+
	11	18.6	3.68	3.72
	15.8	17.9	5.02	4.09
	12.5	12.3	4.68	1.46
	16.6	10.4	1.84	3.19
	12.1	16.4	1.95	3.65
	8.59	13.2	1.38	2.14
		14.2		2.52
Fig 2 g	SI-LP
	control FoxP3+ GATA3+	LtbRdDC FoxP3+ GATA3+	control FoxP3+ RORgt+	LtbRdDC FoxP3+ RORgt+
	20	35.1	21.4	20.6
	23.8	19.9	19.3	17.8
	10.6	16.7	14.5	21.8
		16.6		18.7
Fig 2 h	mLN
	control FoxP3- GATA3+	LtbRdDC FoxP3- GATA3+	control FoxP3- RORgt+	LtbRdDC FoxP3- RORgt+
	4.74	3.74	0.24	0.47
	5.19	3.9	0.23	0.46
	2.46	3.7	1.49	0.42
	4.1	2.11	0.87	0.53
	1.79	2.33	2.2	1.47
	0.77	2.98	1.57	0.29
		2.31		1.77
Fig 2 i	SI-LP
	control FoxP3- GATA3+	LtbRdDC FoxP3- GATA3+	control FoxP3- RORgt+	LtbRdDC FoxP3- RORgt+
	0.74	0.79	26.2	12
	0.79	1.73	23.2	13.4
	1.55	0.72	8.16	14
		0.97		14

## Sheet: Fig 3
Fig 3 e	mLN
	control CCL22	RelBdDC CCL22	control CCL17	RelBdDC CCL17	control IL-6	RelBdDC IL-6
	66.22	492.99	8.83	45.46	15.85	14.18
	79.89	408.67	11.17	29.6	11.02	13.03
	149.99	536.88	8.83	36.04	11.92	11.76
	256.82	216.31	8.83	8.83	16.89	8.21
	261.61	304.9	12.01	28.89	17.7	13.75
	116.74		8.83		17.87
Fig 3 f	270min
	control	RelBdDC
	0.412772	1.06421
	0.667051	0.99462
	0.562222	1.03115
	0.676569	0.874275
Fig 3 g	360min
	control	RelBdDC
	0.414819	0.964858
	0.840778	0.81853
	0.790577	1.27242
	0.963235	1.01422
Fig 3 h	mLN					mLN
	control CD200+ resident	RelBdDC CD200+ resident	control CD200+ migratory	RelBdDC CD200+ migratory		control CD63+ resident	RelBdDC CD63+ resident	control CD63+ migratory	RelBdDC CD63+ migratory
	7.79	0.14	30.4	0.9		1.54	0.4	22.1	1.14
	7.51	0.29	12.1	1.45		0.29	0.46	4.15	4.79
	8.62	1.52	19.5	3.35		0.69	0.15	7.76	0.29
	10.6	2.31	33.5	2.61		2.42	0.31	29.5	0.13
	7.05		22			3.15		25.7
						0.98		20.4
Fig 3 i	mLN
	control	RelBdDC
	14.1	7.52
	11.9	6.74
	11.6	8.87
	12.7	6.55
	13.3	6.22
	9.68
	8.69
	10.7
	mLN					mLN					mLN
Fig 3 j	control resident	RelBdDC resident	control migratory	RelBdDC migratory		control rDC1	RelBdDC rDC1	control rDC2	RelBdDC rDC2		control mDC1	RelBdDC mDC1	control mDC2	RelBdDC mDC2
	30.4	27.3	3.55	2.76		49.2	35.6	26.2	21		2.04	1.54	4.6	3.76
	27.1	22.5	3.64	2.27		52	30.6	22.6	15.7		1.95	1.25	5.18	2.98
	27.6	39.2	2.75	6.35		44	39.2	24.3	27.6		1.73	4.01	3.81	11.1
	29.2	29.4	2.83	4.16		46.5	29.4	25.3	25.4		1.72	2.04	3.92	9.77
	37.3	31.5	6.44	3.96		37.3	31.5	31.9	29.6		4.17	2.78	9.5	6.13
	33.7		5.32			33.7		31.9			3.34		9.64
	29		3.54			29		25.4			2.15		5.3
	35		3.53			35		31.8			2.41		6.48

## Sheet: Fig 4
Fig 4 b	time	control PBS						RelBdDC PBS						control OVA																											RelBdDC OVA
	0	38	37.2	38.1	37.6	37.8	38	37.1	36.5	37.8	36.1	38.1	37.6	36.3	37.5	37.4	37.1	37.8	38	37.9	37.4	38.1	37.6	38.2	38.3	37.7	37.2	36.9	38.5	37.9	38.4	38.1	38.2	38	38.3	37	37.3	38.5	37.9	36	36.5	37	37.9	37	36.9	38.7	36.8	37.6	38
	5	38.4	37.1	37.3	38	37.8	38.3	37.5	37.7	37.5	37.7	37.8	38.6	35.5	37.5	36.7	37.3	37.4	36.8	36.6	36.9	37.1	37.4	37.3	37.2	38.1	37.3	38	37.9	36.8	37	38.3	37.5	37.1	35.8	37.1	37.8	37.3	36	36	37.9	37.2	38	37	36.3	37.5	37.2	37.2	37.3
	10	38.5	37.6	37.5	38.3	37.5	38.5	37.6	37.8	37.6	37.3	37.3	38.6	34.8	35.8	35.8	35.9	35.9	35.8	35.6	35.7	35.6	36.1	35.7	36	38.6	35.6	38.3	36.6	36.2	35.8	35.3	36.4	37	35.2	36.7	36.9	36.8	35.2	34.1	37.2	36.7	36.8	35.7	35.2	36.8	35.6	35.6	35.8
	15	38.4	37.7	37.8	38.3	38.2	38.8	37.6	37.8	37.8	37.7	38.3	38.6	33.3	35.6	35.7	35.1	34.8	34.5	34.6	34.3	34.1	35.1	34.3	34.5	38	34.6	38	36.1	34.9	34.5	38.2	34.9	37.1	34.9	35.9	35.6	35.6	34.9	33.9	36.4	36.6	35.7	34.7	33.9	36.8	33.9	34.1	34.9
	20	38.4	37.8	37.5	38.2	37.5	38.6	37.9	37.6	38.2	37.6	38.5	38.4	32.3	34.7	35.4	34.2	34.6	33.9	33.1	34.6	33.2	34.1	34.1	34.5	38	33.5	38.2	35.8	34.2		38.1	34.4	37.6	34.6	35.5	34.5	34.9	35.4	33.6	36.6	36.8	35.7	34.1	33.6	37.1	33.5	33.2	33.9
	25	38.2	37.6	37.4	38.2	38.6	38.3	37.6	37.8	38.1	38	38.5	38.3	31.5	34.3	36.5	33.1	34.2	34.1	33.6	34.1	32.6	33.4	33.6	33.4	38.1	33.1	37.8	35.3	32.2		38.2	33.7	37.8	34.5	35.8	33.8	34.3	36	33.9	37.2	37.6	35.6	33.7	33.4	37.9	33	33	33.6
	30	38.5	37.6	37.3	38.2	38.2	38.4	37.9	38.1	37.9	37.8	38.3	38.2	30.9	34.1	36.2	32.7	33.4	34	33	33.4	32.2	33.2	33.3	34.2	38.1	32.7	37.8	35.2	32.2		38.2	32.8	38	34.5	36.1	33.6	34.5	36.8	34.4	37.4	37.6	36.1	34.1	33.1	37.9	32.9	32.6	33.2
	35	38.2	37.7			37.8	38.3	37.7	38		37.8	38.7	38.2	32	34.2	36.7	32.4	33.2	34.3	32.8	33.1	31.8	32.8	33.3	34.2	38.2	32.2	37.4	36.3			37.9	32.9	38	35	36.4	33.1	34.7	36.9	35.2	37.9	37.8	36.8	34.7	33.1	38.2	33.5	32.3	33
	40	38.2	37.9			38.1	38.4	38	38.2			38.6	37.8	34	34.1	37.44	32.7	33.1	35.3	32.7	32.9	31.6	33	33.4	34.6	38.2	32	37.9	37.3			37.6	33	38.2	35.4	37.1	32.7	35.4	37.5	36.3	38.2	37.8	37.5	35.2	33.9	38.2	34.4	32.4	33.1
	45	38.2	37.9			38.1	38.5	37.7	38			39	37.8	33.2	34.9	37.4	33	33.4	36	32.7	33.2	31.2	33.1	33.6	34.7		32.4	37.6	37.8			37.8	33.5	38.3	35.6	37.4	32.2	36.1	37.7	36.7	38	38.2	37.5	36.1	34.7		35.2	32.1	33.7
Fig 4 b	max temp drop
	control PBS	control OVA	RelBdDC PBS	RelBdDC OVA
	0.2	-5.4	0.4	-0.1
	-0.1	-3.4	1.2	-0.4
	-0.8	-2	-0.3	-2.3
	0.4	-4.7	1.2	-3.3
	0.4	-4.7	-0.8	-3.8
	-0.3	-4.1	0.2	-1.9
		-5.2		-3.9
		-4.5		-5.8
		-6.9		-5
		-4.4		-4.3
		-4.9		-7.2
		-4.9		-5.4
		0.3		-1.6
		-5.2		1.3
		0.5		-6.3
		-3.3		-4.9
		-5.7		-4.4
		-3.9		-1
		-0.5		-0.8
		-5.4		-0.3
		-1		0
		-3.8		0
		-1.5		-0.4
		-5.1		-3.4
		-4.2		-2.5
		-3
		-2.4
Fig 4 c	OVA-IgE
	control before	control OVA	RelBdDC before	RelBdDC OVA
	0	0.133	0	1.395
	0	0.672	0	8.211
	0	4.25	0	4.116
	0	0	0	1.363
	0	0.633	0	0.838
	0	0.671	0	0.494
	0	0.581	0	1.881
	0	0.247	0	6.73
	0	0.92	0	6.677
	0	2.03	0	4.246
	0	0	0	1.048
	0	0	0	0
	0.145	0.921	0	0.332
	0	0	0	0.645
	0.144	0	0	0
	0	0	0	0
	0	0	0	0.499
	0	1.261	0	0
	0	0.576	0	0.603
	0	0.341	0	0
	0	0.537	0	0
	0	0	0	0.439
	0	0	0
	0	0	0
	0		0
	0		0
	0		0
	0		0
	0		0
	0		0
	0		0
	0		0
	0		0
	0
Fig 4 d	mLN
	control PBS FoxP3- GATA3+	control OVA FoxP3- GATA3+	RelBdDC PBS FoxP3- GATA3+	RelBdDC OVA FoxP3- GATA3+	control PBS FoxP3- RORgt+	control OVA FoxP3- RORgt+	RelBdDC PBS FoxP3- RORgt+	RelBdDC OVA FoxP3- RORgt+
	3.07	2.86	9.28	8.39	0.87	0.9	1.42	1.48
	1.05	3.89	5.55	6.33	0.77	0.67	0.52	0.33
	3.4	3.26	3.96	4.66	0.56	0.89	0.9	0.57
	0.96	1.9	3.3	2.16	0.77	0.75	2.02	0.44
	0.71	1.56	1.54	3.15	0.93	1.42	0.79	0.87
		3.88		4.73		0.69		0.65
		3.02		2.75		0.78		2.3
		0.91		2.52		2.05		2.06
		1.81		4.02		0.6		0.49
		2.67		2.8		0.82		0.75
		2.35		2.69		0.69		0.82
		3.98		2.07		0.78		0.43
		0.98		2.3		0.63		0.45
		1.39		1.67		1.04		0.72
		0.9		2		0.47		1.16
		1.52		7.5		1.29		0.61
		0.82		3.78		0.53		0.66
		0.56		2.24		1.38		1.29
		1.54		1.92		0.94		1.31
		0.89		2.15		0.52		1.07
		1.13		1.85		1.31		0.8
		0.89		1.21		6.88		2.11
		1.05				1.74
		0.85				1.23
		0.82				1.18
Fig 4 e	SI-LP
	control PBS FoxP3- GATA3+	control OVA FoxP3- GATA3+	RelBdDC PBS FoxP3- GATA3+	RelBdDC OVA FoxP3- GATA3+	control PBS FoxP3- RORgt+	control OVA FoxP3- RORgt+	RelBdDC PBS FoxP3- RORgt+	RelBdDC OVA FoxP3- RORgt+
	6.94	0.89	17.7	16.7	9.4	46.4	42	40.5
	3.29	3.51	33.3	10.8	39.5	28.9	14.6	3.39
	1.47	2.83	10.7	35.4	10.9	43.5	8.97	14.4
	2.78	5.15	5.51	11	3.75	34.5	41.4	6.08
		8.8	18.1	26.4		48.2	24.7	41.7
		4.15		26.4		10.6		19.6
		2.39		24.4		19		41.2
		1.46		5.35		10.7		47.7
		4		10.1		27.1		3.94
		10.4		4.39		14		11.4
		11.4		9.03		6.56		26.7
		2.87		16.8		52.7		6.81
		15		22		10.9		8.49
		7.6		14.5		45.6		8.55
		8.87		7.51		14.5		39.2
		1.24		28.3		32.3		21.8
		3.78		16.9		38.1		10.1
		1.27		11.6		70.1		31.8
		7.87		10.8		38		28.4
				11.4				23.4
				7.09				7.09
				10.9				21.1
Fig 4 f	mLN
	control PBS FoxP3+	control OVA FoxP3+	RelBdDC PBS FoxP3+	RelBdDC OVA FoxP3+
	8.18	7.64	18	19.9
	8.46	8.83	17.3	18.3
	10.8	10.5	14.5	18.7
	12	9.36	17.5	13.7
	13	10.9	11	15.8
		10.7		16.5
		8.91		14.9
		8.02		17.1
		10.8		11.7
		11.3		18.8
		11.1		14.4
		13.3		15
		11.7		14.9
		7.97		15.1
		8.39		14.1
		9.73		19.3
		11.6		16.5
		8.17
		9.13
		9.58
Fig 4 g	mLN
	control PBS FoxP3+ GATA3+	control OVA FoxP3+ GATA3+	RelBdDC PBS FoxP3+ GATA3+	RelBdDC OVA FoxP3+ GATA3+	control PBS FoxP3+ RORgt+	control OVA FoxP3+ RORgt+	RelBdDC PBS FoxP3+ RORgt+	RelBdDC OVA FoxP3+ RORgt+
	11.4	9.43	24.8	22.9	25.3	18.1	6.84	6.86
	6.13	12.2	23.6	23.9	18.4	17.6	7.96	7.4
	13.4	7.53	26.7	24	18.8	14.5	7.64	7.8
	11.6	8.86	31.2	18	13.4	18.6	7.15	10.2
	21.4	6.78	31.9	19.7	17.1	17.8	8.64	6.53
		17.9		28.4		17.1		9
		17.3		30.6		13.9		7.27
		14.6		24.3		19.4		6.95
		12.3		30.3		20.7		5.21
		13.9		28.9		15.8		9.29
		11.9		40.9		19.2		8.71
		14.9		36.8		21.3		8.54
		9.83		39.8		24.4		8.5
		23.2		29.1		18.4		7.62
		20.3		30.7		19.6		6.98
		22.8		64.6		15.1		8.5
		19.1		45.5		16.7		10.3
		14.7		35.4		13.3
		25.4		35.5		17.5
		21		36.7		17.6
		20.3		29.1
		18.2		25.7
		21.9
		22.5
		20.1
Fig 4 h	SI-LP
	control PBS FoxP3+	control OVA FoxP3+	RelBdDC PBS FoxP3+	RelBdDC OVA FoxP3+
	26.6	25	33.1	36.7
	21.3	29.1	51.3	40.5
	23.1	39.5	27.2	58.6
	12.8	35	22.4	64.6
		26.6	33.8	43.7
		32.4		37.2
		17.8		30.9
		42.3		24.7
		26.3		15.5
		53.5		28.6
		44.8		26.5
		37.7		65.2
		26.3		34.2
		36.4		31.3
				26.9
				48
				48.4
Fig 4 i	SI-LP
	control PBS FoxP3+ GATA3+	control OVA FoxP3+ GATA3+	RelBdDC PBS FoxP3+ GATA3+	RelBdDC OVA FoxP3+ GATA3+	control PBS FoxP3+ RORgt+	control OVA FoxP3+ RORgt+	RelBdDC PBS FoxP3+ RORgt+	RelBdDC OVA FoxP3+ RORgt+
	47.9	35.4	69.6	70.1	19.9	38.6	5.71	7.26
	30.1	39	65.4	70.3	30.1	40.3	7.85	7.4
	31.6	27.8	52.2	67.3	37.4	52.9	15.1	8.17
	40.1	35.6	66.1	61.7	30	34.2	8.69	8.34
		32.9	62.6	60.7		39.4	5.9	5.67
		38.2		73.8		40.2		8.14
		35.2		71.8		40.6		8.38
		29.2		57.1		45		12.5
		21.8		37		57.7		15.5
		27.5		54		44.5		13.5
		29.1		43.5		42.4		14.7
		26		69		54.1		10.9
		57.2		77		27.3		8.27
		41.6		44.2		31.1		11.2
		40.8		56		30.9		12.4
		37.3		63.6		28.5		7.27
		14		56.1		45.3		15
		26.4		57.4		42.2		15.6
		35		56.9		41.8		8.63
				31.5				16.3
				49.6				8.94
				59				11.2
[truncated: 15 more columns]

## Sheet: Fig 5
Fig 5 b	primary Hpb infection
	control	RelBdDC
	57	61
	79	93
	84	64
	135	96
	108	100
	75	120
	108	163
	96	34
	111	167
	108	125
		108
		81
		159
Fig 5 c	secondary Hpb infection
	control	RelBdDC
	21	74
	24	57
	26	48
	65	58
	17	93
	55	57
	53	102
	63	90
	49	79
	41	94
	46	57
	57	105
		91
Fig 5 e	mLN
	control	control primary Hpb	control secondary Hpb	RelBdDC	RelBdDC primary Hpb	RelBdDC secondary Hpb
	0.61	7.76	11.1	3.67	9.02	4.88
	0.89	12.3	11	2.83	8.44	6.48
	0.53	6.68	12.7	2.38	5.66	4.24
	0.89	8.55	10.2	2.08	2.76	4.44
	0.99	4.38	17.1	2.88	4.7	5.88
	0.76	8.34	9.97	2.17	4.41	5.8
	1.06	10.4	7.87	1.83	5.58	2.69
	0.75	8.74	11.6	1.77	5.8	2.88
	0.71	8.14	11.9	1.62	5.73	4.04
		10.9	12.1		9.51	2.42
			13.6		5.31	3.55
			12.1		3.94	3.93
					6.44	5.61
Fig 5 f	mLN secondary Hpb infection
	control IL-4	RelBdDC IL-4	control IL-13	RelBdDC IL-13	control IL-10	RelBdDC IL-10
	5.51	2.28	5.63	1.93	2.28	1.92
	3.43	1.56	4.8	1.6	1.52	1.38
	2.33	1.96	6.4	2.61	1.12	1.42
	8.47	2.05	5.77	1.72	2.82	1.18
	1.99	1.44	5.83	2.09	0.86	0.94
	6.25	2.14	8.04	3.56	2.3	1.49
	5.37	1.52	6.56	4.71	1.89	1.31
Fig 5 g	mLN DCs
	control resident	control primary Hpb resident	control secondary Hpb resident	RelBdDC resident	RelBdDC primary Hpb resident	RelBdDC secondary Hpb resident	control migratory	control primary Hpb migratory	control secondary Hpb migratory	RelBdDC migratory	RelBdDC primary Hpb migratory	RelBdDC secondary Hpb migratroy
	0.48	1.1	1.09	0.41	1.57	0.54	2.16	0.75	0.92	1.18	0.98	0.72
	1.01	1.09	0.97	0.52	1.24	0.43	1.89	0.88	0.5	1.57	0.64	0.45
	0.65	1.14	0.52	0.31	0.84	0.71	2	0.99	0.63	1.51	0.95	0.42
	0.77	1.16	1.02	0.29	1.59	0.49	2.2	0.96	0.5	2.69	0.95	0.83
	0.32	0.74	0.71	0.49	1.55	0.59	2.08	1.78	0.44	2.64	0.97	0.44
	0.72	1.07	0.92	0.43	0.57	0.5	2.56	0.8	1.01	2.98	0.72	0.38
	0.4	0.98	1.33	0.3	0.64	0.69	2.1	0.84	1.28	3.11	0.94	1.2
	0.52	1.08	1.02	0.26	0.4	1.28	2.22	0.84	0.62	3.78	0.87	0.86
	0.53	1.1	1.17	0.29	0.54	1.07	1.88	0.6	1.16	2.4	1.23	0.71
		0.93	0.86		0.51	0.77		1.19	0.36		1.35	1.1
		1.23	1.06		0.56	1.13		1.29	0.74		0.85	0.51
			0.93		0.78	0.76			0.8		0.7	1.25
					0.47	0.48					1.15	0.98
Fig 5 g	mLN resident DCs
	control rDC1	control primary Hpb rDC1	control secondary Hpb rDC1	RelBdDC rDC1	RelBdDC primary Hpb rDC1	RelBdDC secondary Hpb rDC1	control rDC2	control primary Hpb rDC2	control secondary Hpb rDC2	RelBdDC rDC2	RelBdDC primary Hpb rDC2	RelBdDC secondary Hpb rDC2
	42.1	21.6	7.89	58.6	14.5	28.3	53.5	72.7	88.7	36.9	83.4	61.5
	42.8	8.06	9.58	59.5	22.3	24.3	53.6	86.3	88.5	37.8	73.1	70.3
	36.3	20.1	11.2	69	19.7	17.3	60.6	75.4	81	28.7	72.8	79.3
	25.8	14.5	8.8	53.5	19.3	28.6	70.7	76.4	87.5	38.8	76.1	57.9
	27	17.8	7.35	57	22.4	19	67.1	73	90.2	35.9	68.7	76.1
	21.1	9.6	18.1	44.8	37.6	18.5	75.4	87.2	66.9	49.5	51.2	78.4
	34.6	13.3	20.4	52.8	32.3	48.1	61	83.7	65.9	42.4	61.5	34.5
	29.3	8.9	16.8	61.2	29.7	33.3	66.9	88.7	71.6	28	57.7	54.2
	30.7	14.5	23.1	52.6	39	25.2	66.2	81	66.4	39.5	47.9	63.4
		17.7	12.9		35.4	44		75.7	70.9		52	37.6
		17.7	16		30	20.6		76.3	74.8		61.9	64.4
			16.2		24.4	32.5			72.7		72.4	48.8
					43.1	38.3					42.1	43.2
Fig 5 g	mLN migratory DCs
	control mDC1	control primary Hpb mDC1	control secondary Hpb mDC1	RelBdDC mDC1	RelBdDC primary Hpb mDC1	RelBdDC secondary Hpb mDC1	control mDPDC2	control primary Hpb mDPDC2	control secondary Hpb mDPDC2	RelBdDC mDPDC2	RelBdDC primary Hpb mDPDC2	RelBdDC secondary Hpb mDPDC2	control mSPDC2	control primary Hpb mSPDC2	control secondary Hpb mSPDC2	RelBdDC mSPDC2	RelBdDC primary Hpb mSPDC2	RelBdDC secondary Hpb mSPDC2
	51.2	14.3	19.8	48.5	21.7	19.7	23.5	6.08	30.7	26	7.95	37.6	3.96	51.7	19.5	7.07	32.5	15.1
	46.8	11.7	16.1	50	30.6	16.3	30.2	9.92	25.3	26.8	7.96	33.6	6.64	46.6	32	5.59	33.3	21.4
	52.5	12.7	14.9	51.2	30.8	17.5	29.4	4.64	24.5	23.8	8.91	39	4.36	52.1	24	4.33	29.5	16
	35	17	15	43.3	40.6	21.1	40.2	10.7	27.3	36.6	5.5	31.2	10.1	48.4	25	7.37	22.6	17.8
	37.7	12.2	13.4	43.1	33.2	14.4	37.6	3.73	26.4	32.3	5.46	40.3	8.3	59.6	28.3	8.57	23.3	17.8
	34	13.6	16.2	33.7	18.6	14.3	38.7	31.8	35.8	44.4	23.1	42.7	12.9	20.5	15.5	8.17	21.2	16.3
	36.4	17	17.2	45.1	18.1	23.9	33.3	33.9	29.7	35.5	45.4	35.1	10.2	22.6	17.4	7.17	10.2	17.6
	40.4	17.3	16.1	59.8	21	21.4	32.6	33.2	29	22.7	23.6	39.6	9.51	18.4	15.8	6.43	22.4	11.4
	45.4	21.7	22.1	44.2	17	17.6	28	35.7	30	32.2	27.8	32.6	9.96	14	16.6	9.99	18.1	14.6
		14.2	14.7		13.7	23.3		25.6	25		38.1	33.5		27.7	21.1		19.2	12.7
		22.9	16.8		17.2	20.1		32.9	31.7		32.6	31.5		16.5	19.9		16.6	17.3
			13.5		16.8	17.7			32		40.2	38			18.4		15.8	14.2
					26	22.6					23.7	25.5					19.2	16.8

## Sheet: Fig 6
Fig 6 c	CCL22
	control unstim	RelBdDC unstim	control LPS	RelBdDC LPS	control GM-CSF	RelBdDC GM-CSF	control Hpb	RelBdDC Hpb
	66.22	492.99	76.94	450.1	62.67	524.49	52.55	105.71
	79.89	408.67	195.47	675.57	180.3	791.62	99.82	168.42
	149.99	536.88	544.28	1144.88	801.54	854.67	327.15	201.99
	256.82	216.31	267.48	562.27	382.12	402.13	112.05	141.6
	261.61	304.9	476.64	580.04	861.09	488.16	307.36	193.87
	116.74		456.78		485.1		309.92
Fig 6 d	CCL17
	control unstim	RelBdDC unstim	control LPS	RelBdDC LPS	control GM-CSF	RelBdDC GM-CSF	control Hpb	RelBdDC Hpb
	8.83	45.46	8.83	36.06	23.98	272.1	8.83	8.83
	11.17	29.6	8.83	75.87	80.19	416.11	15.79	19
	8.83	36.04	22.26	87.51	281.19	384.7	11.93	18.45
	8.83	8.83	10.14	44.28	162.39	199.05	8.83	8.83
	12.01	28.89	12.19	70.13	292.23	269.51	12.53	12.06
	8.83		23.32		176.2		8.83
Fig 6 e	CCL17
	control unstim	RelBdDC unstim	control LPS	RelBdDC LPS	control GM-CSF	RelBdDC GM-CSF	control Hpb	RelBdDC Hpb
	15.85	14.18	17.32	31.9	11.9	12.69	46.58	127.04
	11.02	13.03	25.35	82.49	19.68	16.32	67.02	298.65
	11.92	11.76	46.08	65.19	35.65	11.81	199.18	214.36
	16.89	8.21	25.93	50.66	17.93	13.95	100.65	305.47
	17.7	13.75	39.63	90.1	35.11	25.67	153.52	312.69
	17.87		44.01		32.65		297.12
Fig 6 g	secondary Hpb infection GATA3+ of CD4+ in blood
	time	control				RelBdDC					RelBdDC + Isotype					RelBdDC + aCD25
	d7	6.04	6.38	5.52	5.68	9.07	1.27	5.19	4.15	1.39	8.82	6.82	3.33	9.1	5.47	6.46	3.96	5.62	12.3	2.51
	d14	5.04	9.75	12.1	9.69	5.89	5.68	2.81	3.5	4.4	4.99	5.59	3.83	2.59	4.44	7.86	10.2	9.52	6.68	7.35
	d21	5.48	6.12	8.73	8.41	3.42	2.25	4.07	3.54	1.59	3.02	2.86	1.86	1.6	4.68	4.49	2.73	5.33	4.65	3.94
	d28	3.62	5.05	7.12	4.73	3.17	1.47	2.46	2.93	2.55	4.54	3.15	1.78	2.25	3.21	4.1	4.23	7.43	6.39	5.24
Fig 6 i	secondary Hpb infection
	control	RelBdDC	RelBdDC + isotype	RelBdDC + aCD25
	13	33	27	9
	20	104	24	10
	13	83	48	15
	12	32	94	29
		78	49	38
Fig 6 j	mLN
	control FoxP3+	RelBdDC FoxP3+	RelBdDC + isotype FoxP3+	RelBdDC + aCD25 FoxP3+
	13.7	17.6	17.3	16.4
	11.5	18.8	19.5	17
	12.1	24.1	15.8	18.1
	9.77	15.8	18	24.8
		18.5	16.6	17.1

## Sheet: Sup Fig 1
Sup Fig 1 a	# mLN
	control Foxp3+	RelBdDC Foxp3+
	95273	366282
	255887	475968
	179579	281448
	353507	503142
	165100	391116
	263637	618017
	119095	447829
	280550	215914
	252600	317793
Sup Fig 1 b	# SI-LP
	control Foxp3+	RelBdDC Foxp3+
	11489	16887
	74148	203118
	115270	194813
	178409	280677
	6573	163836
	137013	158004
	98942	37410
	218861	255646
Sup Fig 1 c	# mLN
	control FoxP3+ GATA3+	RelBdDC FoxP3+ GATA3+	control FoxP3+ RORgt+	RelBdDC FoxP3+ RORgt+
	14899	111132	20780	30618
	43596	143253	66341	42514
	25556	81274	45586	23078
	74019.6	175444	44667	30249
	39971.7	153780	24909.9	34667.1
	46336.2	246343	35151.6	34574.4
	22768.2	171012	11092.2	25836.3
	63897.6	66830.4	26956.8	10281.6
	50520	114219	35364	15540
Sup Fig 1 d	# SI-LP
	control FoxP3+ GATA3+	RelBdDC FoxP3+ GATA3+	control FoxP3+ RORgt+	RelBdDC FoxP3+ RORgt+
	2270	6879	3838	2119
	11824	86002	34870	25521
	15338	91073	49966	27300
	32627	124056	88858	57376
	1324	88015	2060	10420
	34662	55678	32373	17305
	14649	14964	17531	2477
	48726	85572	49538	17114
Sup Fig 1 e	# mLN
	control FoxP3- GATA3+	RelBdDC FoxP3- GATA3+	control FoxP3- RORgt+	RelBdDC FoxP3- RORgt+
	4705	79380	19211	45360
	16111	39741	81505	66543
	7598	21071	37988	26088
	30628.8	51423.3	15314.4	33273.9
	17379	48889.5	8689.5	13333.5
	17575.8	69148.8	15179.1	36015
	15178.8	46751.4	11676	36909
	22963.2	22848	16972.8	19992
	18187.2	33411	17176.8	17094
Sup Fig 1 f	# SI-LP
	control FoxP3- GATA3+	RelBdDC FoxP3- GATA3+	control FoxP3- RORgt+	RelBdDC FoxP3- RORgt+
	4820	6716	4189	19495
	11423	28667	17234	27269
	5578	19438	83896	29047
	45123	67714	296423	355627
	2109	94888	6524	140114
	27795	59063	231843	133551
	13689	17854	98221	36533
	9745	107322	24363	271335
Sup Fig 1 g	% mLN FoxP3-							# mLN FoxP3-
	control IL-4	RelBdDC IL-4	control IL-13	RelBdDC IL-13	control IL-10	RelBdDC IL-10		control IL-4	RelBdDC IL-4	control IL-13	RelBdDC IL-13	control IL-10	RelBdDC IL-10
	1.17	0.79	0.38	0.33	0.2	0.2		16320	14045	5157	5682	2742	3575
	0.56	0.83	0.14	0.29	0.11	0.14		20832	15528	5208	5694	4166	2640
	0.52	1.26	0.19	0.46	0.11	0.066		16121	24850	6001	9045	3582	1292
	0.65	0.56	0.17	0.23	0.18	0.056		22416	18643	5828	7457	6164	1864
	0.54		0.14		0.11			7857		2020		1571
Sup Fig 1 h	% mLN FoxP3+							# mLN FoxP3+
	control IL-4	RelBdDC IL-4	control IL-13	RelBdDC IL-13	control IL-10	RelBdDC IL-10		control IL-4	RelBdDC IL-4	control IL-13	RelBdDC IL-13	control IL-10	RelBdDC IL-10
	0.88	0.51	0.36	0.38	6.62	2.34		718	549	302	404	5484	2490
	0.75	0.96	0.077	0.27	4.52	2.95		1253	776	129	217	7552	2433
	0.59	0.59	0.3	0.39	3.33	0.65		634	844	323	551	3582	930
	0.97	0.37	0.29	0.2	4.85	0.75		1457	732	427	395	7173	1491
	0.61		0.12		6.8			358		68		3985
Sup Fig 1 j	PD-1+ mLN			ST2+ GATA3+ of PD-1+ mLN
	control	RelBdDC		control	RelBdDC
	42.8	53.7		1.08	4.15
	49.6	57.3		1.48	3.24
	52.5	56.4		1.33	7.22
	47.8	55.5		0.95	5.09
	44.8	56		1	4.8
		56.9			6.24
Sup Fig 1 k	KLRG1+ PD-1+ mLN			ST2+ GATA3+ of KLRG1+ PD-1+ mLN
	control	RelBdDC		control	RelBdDC
	2.89	7.5		51.8	62.8
	2.54	6.03		48.4	59.3
	4.5	8.07		49.5	69.1
	2.32	7.91		41.2	58.3
	2.85	6.36		51.5	61.3
		6.97			68
Sup Fig 1 l	% mLN DCs			# mLN DCs			# mLN DCs					# mLN rDCs					# mLN mDCs
	control	RelBdDC		control	RelBdDC		control resident	RelBdDC resident	control migratory	RelBdDC migratory		control rDC1	RelBdDC rDC1	control rDC2	RelBdDC rDC2		control mDC1	RelBdDC mDC1	control mDPDC2	RelBdDC mDPDC2	control mSPDC2	RelBdDC mSPDC2
	2.91	1.87		65084	100926		10586	22680	48225	63504		4313	13608	5489	8278		24700	30618	11370	17010	2274	4536
	3.48	2.43		177226	106284		51177	23105	96668	68392		21798	13863	27484	8595		45491	34196	29380	18484	6445	3789
	2.95	2.12		117417	55688		25556	8027	79429	39634		9670	5519	15886	2308		42132	20569	23483	9532	3453	2057
	3.36	3.27		237373	177461		54876.6	15124.5	155696	146204		14038.2	8368.89	38286	6049.8		54876.6	63522.9	62533.8	53439.9	15314.4	11091.3
	2.73	3.53		94425.9	140446		11006.7	19555.8	71833.2	104890		2954.43	11555.7	7530.9	7022.31		27227.1	45333.9	27227.1	33778.2	5793	8889
	3.7	3.83		176557	278036		34352.7	31693.2	122232	216090		7269.99	14117.9	26363.7	15846.6		41542.8	73470.6	47135.1	96520.2	15978	17287.2
	2.88	3.81		86402.4	198078		12259.8	15993.9	63050.4	161169		4203.36	8119.98	7589.4	6520.59		22768.2	72587.7	21016.8	57824.1	6421.8	11564.8
	3.12	4.49		185702	138802		30950.4	7996.8	131789	117096		8985.6	4855.2	20966.4	2227.68		52915.2	70257.6	42931.2	26846.4	12979.2	7425.6
	2.74	3.04		152570	133644		29301.6	12432	105082	105672		8992.56	6682.2	19197.6	5050.5		47488.8	46620	29301.6	34188	10104	10878
Sup Fig 1 m	% SI-LP DCs			#SI-LP DCs			% SI-LP DCs							# SI-LP DCs
	control	RelBdDC		control	RelBdDC		control DC1	RelBdDC DC1	control DPDC2	RelBdDC DPDC2	control SPDC2	RelBdDC SPDC2		control DC1	RelBdDC DC1	control DPDC2	RelBdDC DPDC2	control SPDC2	RelBdDC SPDC2
	10.6	7.75		128707	90940		18.5	32	56.5	45.8	8.97	6.78		23764	29271	72680	42230	11622	6033
	9.94	6.46		165495	5216		18.3	19.6	54.5	37.3	8.08	13.7		30366	1108.4	91402	2542.8	13361	945.4
	3.14	5.74		31436	147182		16.2	21	55.9	48.9	5.18	18.3		5083	9439.2	17658	126555	1605	5943.2
	6.36	3.05		8821.8	61807.2		11.5	6.51	60.9	86	14	4		1029.6	8299.2	5382	49358.4	1240.2	2096.64
	11	6.46		126252	106998		3.23	13.3	89.7	79.9	3.44	3.38		4008	29463.3	113226	58409.7	4408.8	1654.08
	12.9	4.35		203350	37910.7		2.43	27.5	91.3	54.4	2.83	1.52		4880.4	14632.2	185688	14632.2	5810	975.48
	5.08	3.6		234640	30096		19.9	38.2	58.3	38.4	3.18	2.55		46511.4	11286	136757	12414.6	7636.2	489.06
	3.22	3.02		7455.6	8256		32.3	37.4	24.9	41	6.89	1.61		2403.45	3560.4	1863.9	2425.2	490.5	376.68
	6.69	2.88		129492	59187.3		14	43.2	61.9	29.2	2.19	4.57		17985	23175.8	80115	23532.3	2844.9	1033.99
	3.07	2.04		51392.1			31.5	39	34.8	39.8	4.4	1.72		16090		18011.2		2257.41
		3.37

## Sheet: Sup Fig 2
Sup Fig 2 f	# mLN
	control FoxP3+	LtbRdDC FoxP3+
	114710	135298
	106160	128322
	176751	209145
	149350	212320
	310696	187331
	292631	160914
		282212
Sup Fig 2 g	# SI-LP
	control FoxP3+	LtbRdDC FoxP3+
	37186	33913
	3619	6399
	35880	8212
		6892
Sup Fig 2 h	# mLN
	control FoxP3+ GATA3+	LtbRdDC FoxP3+ GATA3+	control FoxP3+ RORgt+	LtbRdDC FoxP3+ RORgt+
	12649	25183	4144	4938
	16772	15700	5345	1884
	29320	34156	3319	7486
	18633	38119	6880	8608
	37580	19402	5822	6021
	24981	21253	4027	3312
		40056		7283
Sup Fig 2 i	# SI-LP
	control FoxP3+ GATA3+	LtbRdDC FoxP3+ GATA3+	control FoxP3+ RORgt+	LtbRdDC FoxP3+ RORgt+
	8794	11807	7035	7034
	387	1293	530	1163
	7082	1674	5193	1435
		1179		1270
Sup Fig 2 j	# mLN
	control FoxP3- GATA3+	LtbRdDCFoxP3- GATA3+	control FoxP3- RORgt+	LtbRdDC FoxP3- RORgt+
	27696	30862	1396	3950
	28383	25748	1235	2931
	39001	36495	8298	22926
	17773	46727	10893	5329
	32816	20071	40756	5018
	12235	22081	25491	2153
		33683		25945
Sup Fig 2 k	# SI-LP
	control FoxP3- GATA3+	LtbRdDCFoxP3- GATA3+	control FoxP3- RORgt+	LtbRdDC FoxP3- RORgt+
	2513	2437	75125	37178
	624	1228	3307	9695
	1912	797	55000	10046
		517		7345

## Sheet: Sup Fig 4
Sup Fig 4 c	MCPT-1
	control before	control +OVA	RelBdDC before	RelBdDC +OVA
	790.725	1998.13	1803.77	1195.6
	818.84	731.843	0	4895.35
	1948.51	9127.86	193.303	0
	10080.4	1224.22	3776.41	2024.08
	0	1933.76	9803.67	1895.08
	0	4782.72	213.566	2061.2
	10535.8	958.93	0	7036.92
	0	2918.16	336.635	1368.11
	0	648.691	607.047	1016.19
	26771.7	0	0	1910.02
	1574.23	1455.88	0	2225.35
	0	383.211	480.833	455.811
	1119.53	1046.76	3117.62	0
	731.843	342.748	1195.6	370.406
	22055.6	1237.75	5153.75	281.566
	16275	0	840.774	0
	1731.65	257.543	1011.52	597.379
	434.632	415.75	1459.77
	614.159		879.733
	0		0
	0		0
	0		0
	0		9057.64
	0
	0
	477.779
Sup Fig 4 h	% mLN total DC
	control PBS	control OVA	RelBdDC PBS	RelBdDC OVA
	3.08	2.85	2.62	4.17
	2.98	3.04	3.25	2.89
	3.64	3.32	2.85	3.86
		4.05		1.77
		3.7		4.9
		3.65		3.09
		3.32		3.06
		3.88		2.76
		3.56		3.12
		2.99		3.51
		3.95		3.14
		2.74		2.81
		3.4		2.97
		4.03		3
		3.24		3.39
		4.55		3.85
		4.89		3.41
		3.85
		4.02
		3.91
Sup Fig 4 i	% mLN DC									# mLN DC
	control PBS resident	control OVA resident	RelBdDC PBS resident	RelBdDC OVA resident	control PBS migratory	control OVA migratory	RelBdDC PBS migratory	RelBdDC OVA migratory		control PBS resident	control OVA resident	RelBdDC PBS resident	RelBdDC OVA resident	control PBS migratory	control OVA migratory	RelBdDC PBS migratory	RelBdDC OVA migratory
	0.52	0.45	0.27	0.28	2.25	2.13	2.04	3.45		39984	13350	9504	2667	82110	70755	40832	18923
	0.6	0.54	0.45	0.31	2.02	2.14	2.59	2.18		31150	42084	13498	13098	57405	83500	48037	49560
	1.15	0.57	0.57	0.41	2.13	2.52	2	3.32			11920		7440		40528		43400
		0.54		0.25		3.15		1.47			19320		5888		73500		27136
		0.75		0.34		2.67		4.05			13260		7911		43860		42192
		0.56		0.58		2.72		2.24			14711		20504		42255		50794
		0.56		0.42		2.38		2.43			33902		27045		70334		60100
		0.97		0.46		2.44		2.12			16808		20232		29032		35288
		1.11		0.46		2.21		2.45			29050		23730		51045		46669
		0.63		0.92		2.16		2.3			11055		11932		29040		29464
		0.78		0.63		2.98		2.31			75174		23850		71489		60300
		0.59		0.68		1.97		1.94			50224		17888		68328		43688
		0.82		0.56		2.36		2.21			17850		12954		26563		49149
		1.07		0.73		2.72		2.07
		1.28		0.74		1.8		2.45
		1.26		0.94		2.99		2.39
		1.19		0.64		3.31		2.64
		1.24				2.32
		1.21				2.52
		0.97				2.66
Sup Fig 4 j	% mLN rDC									# mLN rDC
	control PBS rDC1	control OVA rDC1	RelBdDC PBS rDC1	RelBdDC OVA rDC1	control PBS rDC2	control OVA rDC2	RelBdDC PBS rDC2	RelBdDC OVA rDC2		control PBS rDC1	control OVA rDC1	RelBdDC PBS rDC1	RelBdDC OVA rDC1	control PBS rDC2	control OVA rDC2	RelBdDC PBS rDC2	RelBdDC OVA rDC2
	22.4	23.6	40.3	44.8	73.2	72.9	57	53.4		14280	6141	5984	1778	24276	6942	3027	610
	15.6	17.8	44.8	38.8	81	79.1	51	58.3		8010	18036	6352	7788	17800	22712	4367	4602
	25.5	22.7	46.1	51	57.3	72.7	31.1	45.4			3874		4340		7450		2790
		19.5		31.4		76.8		61.2			7560		3584		11340		1920
		27.1		38.1		68.7		54.5			3400		5274		9180		2227
		19.6		59.3		76.6		35.8			5008		13980		9077		5592
		23.2		57.2		73.1		39.8			10120		12020		21758		9015
		18.9		62.5		77.7		33.2			3744		8469		11460		7999
		42.5		67.3		54.1		27.7			7885		9888		17430		9097
		32.4		69		64.1		28.5			3135		4383		6765		5114
		38.5		61.7		58.3		32.3			16951		10800		40535		9450
		27		64.5		69.7		29.9			14600		9632		23944		4816
		34.2		59		63		33.7			4463		6477		11050		3810
		31.8		52.1		64.4		39.7
		28		54		67.6		36.1
		34.9		52.4		61.1		29.3
		34.2		51.7		61.1		32.2
		30.2				64.9
		41.3				52.9
		35.3				60.3
Sup Fig 4 k	% mLN mDC													# mLN mDC
	control PBS mDC1	control OVA mDC1	RelBdDC PBS mDC1	RelBdDC OVA mDC1	control PBS mDPDC2	control OVA mDPDC2	RelBdDC PBS mDPDC2	RelBdDC OVA mDPDC2	control PBS mSPDC2	control OVA mSPDC2	RelBdDC PBS mSPDC2	RelBdDC OVA mSPDC2		control PBS mDC1	control OVA mDC1	RelBdDC PBS mDC1	RelBdDC OVA mDC1	control PBS mDPDC2	control OVA mDPDC2	RelBdDC PBS mDPDC2	RelBdDC OVA mDPDC2	control PBS mSPDC2	control OVA mSPDC2	RelBdDC PBS mSPDC2	RelBdDC OVA mSPDC2
	46.1	47.5	53.9	53.6	34	33.4	24.9	26.2	5.6	5.77	6.96	5.71		34986	20826	19360	6604	8568	4005	4928	2794	24276	27234	8096	3937
	36.3	47.7	48	47.9	44.5	26.9	32.1	28.5	5.76	9.54	6.85	9.52		20470	30728	19056	20178	18690	10688	9528	7434	7565	26052	7146	10620
	35.4	36	40	41.9	32.2	38.9	20.3	39.3	13.6	9.68	14.8	6.33			17582		14570		3874		3720		9834		13950
		30		37.9		49		31.6		7.72		9.86			31920		8192		5460		2099		23100		10240
		46.2		24.3		35.1		55.9		4.39		6.27			15980		16115		4080		3809		13260		13185
		37.9		40.5		42.4		21.5		6.27		14.8			15963		19572		3756		6524		13146		14912
		43.6		33.8		38.5		32.3		4.83		8.55			21758		24040		23276		16828		13662		7813
		32.1		30.2		49.1		37.9		5.14		7.78			5730		12233		10696		8940		6494		7058
		37		38		30.7		31		12.7		8.71			13280		17798		18675		14238		9130		4351
		43.5		38.1		24		29		9.51		12.4			7755		9497		11220		10227		3795		3896
		43.5		44.1		31.2		24.2		7.39		13.4			27269		22050		18425		20700		7370		6750
		36.6		39.7		30.5		22.2		9.13		18.3			23944		14792		20440		10664		9344		7568
		37.8		40.4		31.3		28		8.61		11.1			7863		16383		8925		13335		4675		8382
		30.8		34.6		31.8		34.9		20.2		12.7
		21.7		36.4		34.2		34.4		23.4		11.4
		31.2		33.1		33.2		23.8		19.4		17.9
		27.3		33.4		38.2		26.6		14.6		17.3
		40.7				24.4				13.7
		37.8				29				14.1
		29				30.6				21.7
Sup Fig 4 l	% SI-LP total DC					% SI-LP DC
	control PBS	control OVA	RelBdDC PBS	RelBdDC OVA		control PBS DC1	control OVA DC1	RelBdDC PBS DC1	RelBdDC OVA DC1	control PBS DPDC2	control OVA DPDC2	RelBdDC PBS DPDC2	RelBdDC OVA DPDC2	control PBS SPDC2	control OVA SPDC2	RelBdDC PBS SPDC2	RelBdDC OVA SPDC2
	10	13.9	3.36	4.68		16.7	10.9	38.3	27.9	64.6	76	23.8	53.4	6.32	4.19	17.5	8.27
		7.45	4.54	2.96			22.4	13.5	30.3		33.2	74	29.2		24.5	5.18	20.8
		11.8	1.5	4.95			8.54	12.8	13.6		78.5	42.2	74.7		3.45	29.1	4.97
		5.35		2.71			33		32.4		36.3		23.8		13.1		20.4
		9.58		6.35			14.9		20.8		70.6		61.4		4.78		7.67
		11.7		4.31			12.3		19.9		76		57.2		3.95		7.62
		11.7		4.19			9.62		38.9		75.8		42.2		5.1		6.96
		2.27		5.63			33.9		39.3		26.5		46.5		16.3		4.4
		6.38		1.73			24.4		29.9		59.6		39.2		4.09		12.1
		3		1.11			27.6		22.4		49.2		52.4		5.89		6.72
		3.76		1.39			15.2		5.98		56.6		46.6		9.58		30.6
		6.95		1.47			15.6		23.2		72		39.1		2.27		27.1
		1.43		2.78			4.76		11.4		25.6		48.6		45.8		27.9
		1.72		1.4			4.98		10.4		50		24.6		26.4		43.8
		2.81		1.53			7.02		15.3		58.6		35.3		20.4		27.1

## Sheet: Sup Fig 5
Sup Fig 5 a	# total mLN
	control	control secondary Hpb	RelBdDC	RelBdDC secondary Hpb
	3920700	17715000	11340000	6640000
	9477300	12615000	9242100	19455000
	6906900	20255000	5016900	16400000
	12762000	24090000	10083000	9970000
	5793000	23170000	8889000	19935000
	7989000	26400000	14406000	11070000
	5838000	20000000	12303000	8075000
	9984000		5712000
	10104000		7770000
Sup Fig 5 b	MCPT-1 secondary Hpb infection
	control	RelBdDC
	188661	126077
	98301.9	5035.23
	51750	11778.1
	243367	26933.4
	284232	120164
	79307.9	46369.9
	121542	33884.6
	32908.5	52873.1
	101766	19874.7
	17055	36920.7
	19271.5	15229.7
	20858.4	7775.15
		2135.05
Sup Fig 5 c	granulom count secondary Hpb infection
	control	RelBdDC
	12	10
	12	11
	21	7
	14	14
	12	8
	5	16
	11	7
	8	2
	12	5
	24	7
	17	19
		11
		14
Sup Fig 5 e	% mLN
	control	control primary Hpb	control secondary Hpb	RelBdDC	RelBdDC primary Hpb	RelBdDC secondary Hpb
	11	10.3	13	14.5	13.5	22.8
	12.2	10.8	15.3	25.2	20.3	20.9
	11.5	9.77	11.5	23.8	15.9	19.7
	9.46	11.5	13.9	16.8	19.8	20.9
	8.55	11.3	13.4	18.7	19.2	23.2
	10.4	11.9	9.1	16	18.4	21.8
	7.71	13.8	8.69	14.9	22.8	18.7
	8.37	10.1	10.4	14.1	23.3	19
	8.92	16.2	10.3	13.2	23.9	17.8
		14.4	7.63		24.2	18
		8.82	9.3		12	17.1
		12	9.8		17.7	17.9
		10			12.9	21
		13.3			17.4
		11			15.6
					16.9
					17.1
					15
Sup Fig 5 f	% SI-LP FoxP3+
	control	control primary Hpb	RelBdDC	RelBdDC primary Hpb
	11.8	11.4	20.2	21
	20.9	15.7	20.5	19.6
	11.7	5.22	41.8	28
	18.1	4.04	26.3	30
	20.2	8.53	27.3	17
	13.1	7.24	24.9	19.7
	9.63	16.3	43.4	24.2
	8.2	10.8		19.6
	10.1	13		26.2
				17.3
				20.8
				16.6
Sup Fig 5 h	mLN secondary Hpb infection FoxP3+
	control IL-4	RelBdDC IL-4	control IL-13	RelBdDC IL-13	control IL-10	RelBdDC IL-10
	0.4	0.14	0.3	0.086	4.92	3.29
	0.16	0.084	0.096	0.024	4.07	2.62
	0.14	0.18	0.41	0.11	1.93	2.63
	0.64	0.2	0.32	0.08	3.78	3.05
	0.21	0.13	0.31	0.072	1.95	1.65
	0.38	0.19	0.27	0.13	3.35	2.31
	0.36	0.093	0.23	0.16	2.97	1.73
Sup Fig 5 i	% SI-LP FoxP3+
	control	control primary Hpb	RelBdDC	RelBdDC primary Hpb
	0.19	50	14	35.5
	0.12	33	31.8	40.4
	0.34	88.3	14.9	51
	3.7	83	14.4	74.2
	0.55	61.9	38	52.1
	1.64	65.3		16.9
		4.55		40.6
		60.4		34.3
		65.7		51.1
				44.8
Sup Fig 5 k	# mLN DC
	control resident	control secondary Hpb resident	RelBdDC resident	RelBdDC secondary Hpb resident	control migratory	control secondary Hpb migratory	RelBdDC migratory	RelBdDC secondary Hpb migratory
	10586	111605	22680	26560	48225	122234	63504	46480
	51177	103443	23105	124512	96668	99659	68392	83657
	25556	153938	8027	109880	79429	93173	39634	72160
	54876.6	171039	15124.5	45862	155696	168630	146204	65802
	11006.7	150605	19555.8	151506	71833.2	62559	104890	67779
	34352.7	179520	31693.2	59778	122232	124080	216090	98523
	12259.8	146000	15993.9	29878	63050.4	124000	161169	60563
	30950.4		7996.8		131789		117096
	29301.6		12432		105082		105672
Sup Fig 5 l	# mLN rDC
	control rDC1	control secondary Hpb rDC1	RelBdDC rDC1	RelBdDC secondary Hpb rDC1	control rDC2	control secondary Hpb rDC2	RelBdDC rDC2	RelBdDC secondary Hpb rDC2
	4313	19487	13608	12616	5489	74403	8278	9296
	21798	21446	13863	40856	27484	68121	8595	68093
	9670	26332	5519	27880	15886	109377	2308	68880
	14038.2	38544	8368.89	19940	38286	113223	6049.8	16949
	2954.43	19463	11555.7	31896	7530.9	106582	7022.31	97682
	7269.99	29040	14117.9	19926	26363.7	134640	15846.6	28782
	4203.36	24000	8119.98	11305	7589.4	106000	6520.59	12920
	8985.6		4855.2		20966.4		2227.68
	8992.56		6682.2		19197.6		5050.5
Sup Fig 5 m	# mLN mDC
	control mDC1	control secondary Hpb mDC1	RelBdDC mDC1	RelBdDC secondary Hpb mDC1	control mDPDC2	control secondary Hpb mDPDC2	RelBdDC mDPDC2	RelBdDC secondary Hpb mDPDC2	control mSPDC2	control secondary Hpb mSPDC2	RelBdDC mSPDC2	RelBdDC secondary Hpb mSPDC2
	24700	19487	30618	11288	11370	44288	17010	16600	2274	19487	4536	7968
	45491	17661	34196	17899	29380	29015	18484	33074	6445	17661	3789	9533
	42132	14989	20569	12628	23483	26332	9532	22960	3453	14786	2057	10496
	54876.6	38544	63522.9	14955	62533.8	50589	53439.9	21934	15314.4	28908	11091.3	8375
	27227.1	9268	45333.9	13556	27227.1	15756	33778.2	21929	5793	13207	8889	11762
	41542.8	20856	73470.6	17712	47135.1	39600	96520.2	37638	15978	24816	17287.2	14391
	22768.2	16800	72587.7	13728	21016.8	40000	57824.1	15343	6421.8	22000	11564.8	10498
	52915.2		70257.6		42931.2		26846.4		12979.2		7425.6
	47488.8		46620		29301.6		34188		10104		10878

[truncated: 1 more sheets: Sup Fig 6 ]
